# Supplementary material for: The E3 Ubiquitin Ligase ATL9 Affects Expression of Defense Related Genes, Cell Death and Callose Deposition in Response to Fungal Infection
Source: Pathogens. 2022 Jan 5;11(1):68. doi: 10.3390/pathogens11010068 (PMC8778023; doi:10.3390/pathogens11010068)
Supplement: Supplementary file 1 [file pathogens-11-00068-s001.zip]

Archive with 1 entries (1 files):
- pathogens-1491921- Supplementary materials.pdf
